# Supplementary material for: The Impact of Mindfulness Interventions upon Visual Attention and Attentional Bias Towards Food Cues: A Systematic Review
Source: Nutrients. 2025 Dec 12;17(24):3885. doi: 10.3390/nu17243885 (PMC12735511; doi:10.3390/nu17243885)
Supplement: Supplementary file 1 [file nutrients-17-03885-s001.zip]

Archive with 1 entries (1 files):
- nutrients-3989841-supplementary.pdf
